# Supplementary material for: Pectin/Gellan Gum Hydrogels Loaded with Crocus sativus Tepal Extract for In Situ Modulation of Pro-Inflammatory Pathways Affecting Wound Healing
Source: Polymers (Basel). 2025 Mar 20;17(6):814. doi: 10.3390/polym17060814 (PMC11945028; doi:10.3390/polym17060814)
Supplement: Supplementary file 1 [file polymers-17-00814-s001.zip]

Archive with 1 entries (1 files):
- polymers-3529293-supplementary.pdf
